# Supplementary material for: Evaluation of the Liberty16 Mobile Real Time PCR Device for Use With the SalivaDirect Assay for SARS-CoV-2 Testing
Source: Front Cell Infect Microbiol. 2022 Jan 18;11:808773. doi: 10.3389/fcimb.2021.808773 (PMC8804088; doi:10.3389/fcimb.2021.808773)
Supplement: Supplementary file 1 [file Table_1.xlsx]

## Sheet: LOD
Liberty16 LOD finding study
		Proteinase K	Thermo		Thermo			12 copies/uL		6 copies/uL
		RT-qPCR kit	NEB Luna		NEB Luna		Proteinase K	Thermo		Thermo
		Primers-probes	IDT (Cy5)		Eurofins (N1-Fam)		RT-qPCR kit	NEB Luna		NEB Luna
		RT-qPCR instrument	CFX96		Liberty-16		Primers-probes	Eurofins (N1-FAM, RP-HEX)		Eurofins (N1-FAM)
	Concentration	Replicate			N1		RT-qPCR instrument	Liberty-16		Liberty-16
	100 copies/uL	1	32.58	28.88	33.22		Replicate	N1	RP	N1
		2	32.7	27.25	33.09		1	34.36	27.61	36.07
		3	32.8	28.14	32.93		2	35.09	28.81	36.57
	50 copies/uL	1	33.95	28.36	35.53		3	34.16	31.02	37.84
		2	33.56	25.21	35.81		4	34.88	26.02	34.16
		3	33.78	27.83	35.7		5	35.28	29.08	ND
	25 copies/uL	1	34.91	28	34.45		6	34.94	27.4	ND
		2	35.08	28.58	34.86		7	35.07	26.94	ND
		3	34.94	27.63	36.16		8	34.53	26.68	ND
	12 copies/uL	1	35.58	27.27	36.78		9	35.97	26.79	ND
		2	35.78	29.73	37.53		10	36.55	27.78	ND
		3	36.64	29.14	38.92		11	35.72	28.38	ND
	6 copies/uL	1	36.39	26.19	ND		12	34.93	27.87	ND
		2	37.11	28.55	ND		13	35.07	27.74	ND
		3	37.29	28.04	ND		14	34.94	25.88	37.99
	3 copies/uL	1	37.79	27.51	ND		15	34.79	27.83	38.62
		2	37.38	27.66	ND		16	35.15	27.2	36.89
		3	38.82	27.05	ND		17	36.42	26.29	37.96
	1.5 copies/uL	1	38.93	27.85	ND		18	36.5	26.57
		2	39.23	27.19	ND		19	34.02	26.17
		3	40.28	26.32	ND		20	35.13	28.8
	0 copies/uL	1	ND	26.02	ND		NTC	ND	ND
		2	ND	26.85	ND		Positive control	37.83	ND
		3	ND	27.35	ND			37.38	ND
	NTC	1	ND	ND	ND		Average	35.175
	Positive control	1	33.77	ND	34.61		SD	0.707761
		2	34.56	ND	35.5
